# Supplementary material for: The Candida quercitrusa strain Cq-C08 induces plant resistance to root-knot nematodes
Source: Front Microbiol. 2025 Apr 17;16:1546583. doi: 10.3389/fmicb.2025.1546583 (PMC12043707; doi:10.3389/fmicb.2025.1546583)
Supplement: Supplementary file 1 [file Table_1.xlsx]

## Sheet: Sheet1
Table S1: Primers for induced resistance test
Gene	Forward (5’-3’)	Reverse (5’-3’)
Actin	TCCACGAGACTACCTACAACTC	GCTCATACGGTCAGCGAT
PR1	TGCTCAACAATATGCGAACC	TCATCCACCCACAACTGAAC
PR2	TCAATTATCAAAACTTGTTCGATGC	AACCGGTCTCGGATACAACAAC
LOX1	AAGGTTTGCCTGTCCCAAGA	TGAGTACTGGATTAACTCCAGCCAA
CTR1	AAACACGTCGGATAAATATGGCTT	CATCCATTCAGGCGTTCCAG
NLF/R	GCATATCAATAAGCGGAGGAAAAG	GGTCCGTGTTCAAGACGG
Table S2: Main related genes of immune signaling pathways.
	Gene Id	Log2FC	Functional description
	CsaV3_6G039720	3.9	Phenylalanine ammonia-lyase
	CsaV3_6G039670	2.3
	CsaV3_4G002310	1.5
	CsaV3_6G039680	1.4
SA	CsaV3_4G002290	1.1
	CsaV3_2G023210	3.4	Lipoxygenase
	CsaV3_7G034390	3.4
	CsaV3_4G023930	2.7
	CsaV3_2G006380	2.2
	CsaV3_4G023820	1.3
	CsaV3_2G033050	1.3	12-oxophytodienoate reductase
JA	CsaV3_4G037360	1.2	12-oxophytodienoate reductase-like protein
	CsaV3_7G003410	-1.2	Allene oxide synthase
	CsaV3_7G010160	-3.1
	CsaV3_7G010170	-3.8
	CsaV3_3G012180	7.5	Ethylene-responsive transcription factor
	CsaV3_6G042110	5.2
	CsaV3_3G012190	5.1
	CsaV3_6G001910	4.2
	CsaV3_4G000990	4.1
	CsaV3_5G040030	-1.2
ET	CsaV3_1G022920	-1.2
	CsaV3_5G038270	-1.5
	CsaV3_1G036340	4	Mitogen-activated protein kinase kinase kinase
	CsaV3_6G048850	3.2
	CsaV3_2G028200	2.2
	CsaV3_7G021970	1.7
MAPKKK	CsaV3_6G038320	-1.1
	CsaV3_5G002230	-1.9
MAPKK	CsaV3_2G001800	4.3	Mitogen-activated protein kinase kinase
	CsaV3_5G023020	2	Mitogen-activated protein kinase
	CsaV3_6G000830	1.5
	CsaV3_4G007970	1.1
	CsaV3_5G013880	-1.2
MAPK	CsaV3_2G028990	-2.1
Table S3: Main regulatory factors of immune signaling pathways.
	Gene Id	Log2FC	Functional description
	CsaV3_6G049380	3.8	Cysteine rich receptor like kinase
	CsaV3_1G011230	3.1
	CsaV3_6G049310	2.7
	CsaV3_1G011290	2.5
	CsaV3_2G024830	2.2
	CsaV3_6G049340	2
	CsaV3_1G011280	2
	CsaV3_7G003810	1.8
	CsaV3_6G049330	1.7
	CsaV3_6G047180	1.6
	CsaV3_1G011110	1.6
	CsaV3_1G006680	1.5
	CsaV3_6G035740	-1.4
	CsaV3_7G003820	-2.7
	CsaV3_1G011180	-3.2
	CsaV3_1G002640	2.1	LRR receptor-like kinase family protein
	CsaV3_6G042310	1.9
	CsaV3_5G005040	1.6
	CsaV3_7G032220	1.2
	CsaV3_2G014680	1.1
	CsaV3_1G041610	-1.1
	CsaV3_1G028920	-1.4
	CsaV3_7G025730	-2
	CsaV3_1G008640	-2.2
	CsaV3_7G032230	-3.6
	CsaV3_7G008270	-1.3
	CsaV3_5G029110	-1.5
	CsaV3_5G005330	-2.1
Receptor kinases	CsaV3_2G003490	-3.1
	CsaV3_3G008920	2.9	Elicitor-responsive protein
	CsaV3_7G008320	2
	CsaV3_4G034680	1.8
	CsaV3_7G035360	2.1	Avr9/Cf-9 rapidly elicited protein
Activators	CsaV3_4G025220	1.3
	CsaV3_6G037530	7.1	Calcium-binding EF-hand family protein
	CsaV3_6G034010	5.6	Calcium-binding protein
	CsaV3_7G002610	3.7	Calcium-transporting ATPase
	CsaV3_3G038220	2.4	Calcium dependent protein kinase
Calmodulin	CsaV3_4G027710	2	Ef-hand calcium binding protein
	CsaV3_4G003030	4.7	WRKY transcription factor
	CsaV3_5G011070	3.7
	CsaV3_6G051490	2.3
	CsaV3_7G030110	2
	CsaV3_3G044540	4.8	NAC domain-containing protein
	CsaV3_5G032930	3
	CsaV3_3G006790	2.9
	CsaV3_6G050450	1.9
Transcription factors	CsaV3_3G005010	10.1	MYB transcription factor
	CsaV3_1G011720	6.2
	CsaV3_7G030230	5.3
	CsaV3_3G018200	4.5
Table S4: Mainly Immune-disease resistance protein genes
Gene Id	Log2FC	Functional description
CsaV3_2G004090	6.7	Pathogenesis-related protein PR-4-like
CsaV3_2G012820	4.1	Pathogen induced 4 protein
CsaV3_7G024880	2.8	Pathogen-related protein-like
CsaV3_7G007640	2.3	Pathogenesis-related protein 1-like
CsaV3_7G007580	-2	Pathogenesis-related protein 1
CsaV3_7G006380	6.8	Peroxidase
CsaV3_7G030380	6.5
CsaV3_5G012840	5.2
CsaV3_7G030370	4.9
CsaV3_7G030420	3.6
CsaV3_1G038860	3.8	Respiratory burst oxidase
CsaV3_3G043480	1.6
CsaV3_6G021980	-1.3
CsaV3_6G021970	-2.6
CsaV3_6G047720	4.9	Chitinase
CsaV3_6G047730	4.8
CsaV3_6G021940	4.2
CsaV3_3G000410	1.3
CsaV3_1G009070	4.6	Pectinesterase
CsaV3_7G029590	3.9
CsaV3_6G023840	3.5
CsaV3_3G009870	2.6
CsaV3_1G031450	9.9	Xyloglucan
CsaV3_1G020800	7.6
CsaV3_1G011020	5.4
CsaV3_1G031460	3.6
CsaV3_1G043880	18.6	Expansin
CsaV3_7G001500	12.9
CsaV3_7G001510	11.2
CsaV3_7G001520	10
CsaV3_3G017480	9.2	Heat-shock protein
CsaV3_7G008210	8.8
CsaV3_6G043240	1.5	Heat stress transcription factor
CsaV3_4G011850	1.4
CsaV3_6G001690	2	Nematode resistance protein-like
Table S5: Gene involved in promoting plant growth.
	Gene Id	Log2FC	Functional description
	CsaV3_6G043710	4.6	Indole-3-acetic acid-amido synthetase
	CsaV3_6G043720	4.5
	CsaV3_4G000880	3.6
	CsaV3_6G012660	2.7
	CsaV3_3G018080	2.6
	CsaV3_3G005590	1.5
Auxin	CsaV3_4G002130	-1.4
	CsaV3_3G023380	-2.8
Table S6: Mainly secondary metabolite gene
Gene Id	Log2FC	Functional description
CsaV3_2G017880	7.8	Terpene synthase
CsaV3_2G017970	4.7
CsaV3_2G017870	3.4
CsaV3_2G017980	1.1
CsaV3_7G024980	6.9	Alcohol dehydrogenase
CsaV3_7G024950	4.9
CsaV3_7G024990	4.9
CsaV3_7G024960	4.3
CsaV3_2G035790	4.3
CsaV3_3G041610	1.5
CsaV3_1G007740	1.2
CsaV3_5G001380	1
CsaV3_3G018190	-1.1
CsaV3_4G000120	-1.1
CsaV3_2G018010	-1.5
CsaV3_6G031750	-1.6
CsaV3_6G031760	-1.7
CsaV3_2G018020	-1.9
CsaV3_2G029840	-1.9
CsaV3_3G031860	2.8	Sterol metabolism
CsaV3_1G031820	1.8
CsaV3_1G035670	1.3
CsaV3_3G031850	1.3
CsaV3_3G003250	1.2
CsaV3_5G030730	-1.2
CsaV3_7G033720	-1.3
CsaV3_6G005200	-1.5
CsaV3_1G031630	-1.6
CsaV3_5G001140	3.6	Cucumisin
CsaV3_5G035280	2.9
CsaV3_5G035290	2.8
CsaV3_5G035300	1.6
CsaV3_7G032390	6.8	Cucumber peeling cupredoxin
CsaV3_7G032380	4.7
CsaV3_UNG091710	3
CsaV3_7G032350	2.9
CsaV3_7G032360	2.7
CsaV3_1G030380	2.6
CsaV3_1G030370	2.2
